# Supplementary material for: Myotendinous asymmetries derived from the prolonged practice of badminton in professional players
Source: PLoS One. 2019 Sep 10;14(9):e0222190. doi: 10.1371/journal.pone.0222190 (PMC6736299; doi:10.1371/journal.pone.0222190)
Supplement: S1 Dataset — (XLSX) [file pone.0222190.s001.xlsx]

## Sheet: Hoja1
MVF_D	MVD_D	MVS_D	MGMF_D	MGMD_D	MGMS_D	MGLF_D	MGLD_D	MGLS_D	MRF_D	MRD_D	MRS_D	MAF_D	MAD_D	MAS_D	VL_GR_D	VL_AN_D	VL_LON_D	VL_CGR_D	GM_GR_D	GM_AN_D	GM_LON_D	GM_CGR_D	GL_GR_D	GL_AN_D	GL_LON_D	GL_CGR_D	TR_LO_GR0_D	TR_LO_GR1_D	TR_LO_CGR0_D	TR_LO_CGR1_D	TR_T_SUP_D	TR_T_ANC_D	TR_T_GR_D	TR_T_CGR_D	TA_LO_GR0_D	TA_LO_GR3_D	TA_LO_CGR0_D	TA_T_SUP_D	TA_T_ANC_D	TA_T_GR_D	TA_T_CGR_D	MVF_N	MVD_N	MVS_N	MGMF_N	MGMD_N	MGMS_N	MGLF_N	MGLD_N
21.7	1.69	372	15.3	1.18	254	14.6	1.23	260	24.5	0.65	654	27.1	0.65	686	2.01	11.58	10.01	0.29	1.53	24.38	3.78	0.43	0.96	18.36	3.05	0.34	0.42	0.45	0.33	0.35	2.48	4.54	0.6	0.21	0.84	0.59	0.22	1.05	2.07	0.53	0.2	16.7	1.6	352	15.9	1.22	265	15.1	1.32
14.6	1.67	295	15.2	1.25	263	16	1.25	284	15.4	0.9	282	29.5	1.29	740	2.06	22.7	5.34	0.51	1.35	19.6	4.02	0.42	1.63	17.27	5.49	0.66	0.47	0.5	0.33	0.42	2.45	4.19	0.83	0.44	0.72	0.55	0.2	0.97	1.89	0.65	0.19	15.2	1.44	282	14.8	1.21	266	15.5	1.22
17.6	1.25	346	16.1	1.29	321	17	1.22	311	21.3	0.87	569	30.4	0.7	806	2.2	14.23	8.94	0.44	1.76	26.5	3.94	0.5	1.89	17.16	6.41	0.43	0.46	0.5	0.46	0.5	1.75	3.33	0.67	0.3	0.55	0.65	0.22	1.15	1.69	0.77	0.2	16.7	1.13	313	15.7	1.35	286	19.2	1.31
17.2	1.42	324	13.7	1.28	235	15.1	1.5	272	15	1.07	284	29.2	1.4	672	2.39	16.13	8.6	0.31	1.93	24.02	4.75	0.31	0.81	9.81	4.74	0.35	0.57	0.6	0.72	0.71	2.23	3.29	0.71	0.33	0.66	0.82	0.42	1.13	1.69	0.75	0.17	14.9	1.65	300	14.6	1.08	230	15.4	1.42
18.3	1.22	369	16.2	0.86	275	19	0.86	355	21.2	0.79	559	29.9	0.67	819	2.15	10.13	12.22	0.23	1.01	27.82	2.16	0.24	1.02	14.28	4.12	0.17	0.65	0.55	0.53	0.66	2.08	2.97	0.89	0.34	0.65	0.61	0.35	1.09	1.81	0.63	0.18	18.4	1.41	331	16	0.82	269	21.1	0.8
17.3	1.35	317	16.6	1.1	301	17.4	1.36	327	23.6	0.78	651	31.7	0.86	778	2.37	14.34	9.57	0.23	1.89	33.71	3.41	0.27	0.94	11.72	4.62	0.18	0.4	0.49	0.52	0.68	3.4	3.73	0.96	0.35	0.45	0.67	0.23	1.34	2.05	0.84	0.19	19.2	1.32	367	15.2	1.18	270	16.5	1.43
13.9	1.68	272	15.8	1.33	290	15.6	1.19	289	20.7	0.81	511	26.5	1.16	691	2.66	15.31	10.06	0.22	1.8	29.01	3.71	0.31	1	15.02	3.87	0.25	0.45	0.47	0.62	0.72	1.92	3.34	0.7	0.27	0.56	0.69	0.24	0.97	2.01	0.53	0.19	16.7	1.82	298	14.7	1.25	260	15	1.3
23.7	1.46	438	19.1	1.27	321	17.1	1.24	301	20.5	0.89	599	29.3	0.72	763	1.62	11.99	7.8	0.25	1.46	18.21	4.66	0.31	0.61	11.07	3.19	0.32	0.31	0.42	0.68	0.82	2.81	4.46	0.67	0.35	0.84	1.04	0.33	1.5	2.27	0.75	0.18	22.5	1.5	428	15.8	1.1	272	16.5	1.31
17.1	1.21	309	15.2	1.15	257	16.2	1.3	269	30.9	0.79	896	28	0.85	705	2.37	18.38	7.53	0.52	2.24	35.51	3.86	0.33	1	17.46	3.33	0.24	0.82	0.81	0.43	0.59	2.01	3.55	0.63	0.19	0.68	0.59	0.22	1.12	1.96	0.63	0.17	17.1	1.14	334	14.9	1	254	15.4	1.17
18.1	1.4	321	19	1.16	301	18	0.95	319	20.7	0.88	487	32.7	0.81	857	2.69	17.28	9.06	0.32	1.73	29.05	3.56	0.43	0.81	13.41	3.49	0.29	0.63	0.63	0.76	0.77	2.58	4.14	0.6	0.29	0.55	0.64	0.34	1.33	2.51	0.61	0.19	22.8	1.26	495	18.9	1.2	309	18	1.16
14.1	1.47	274	14.8	1.53	237	15.1	1.02	270	14.5	0.87	203	31.1	0.92	729	1.57	17.87	5.12	0.93	1.37	22.45	3.59	0.69	0.77	10.12	4.38	0.52	0.42	0.37	0.86	0.94	2.13	3.33	0.57	0.57	0.54	0.51	0.15	0.87	1.86	0.51	0.11	13.3	1.16	232	14.8	1.42	238	15.4	1.05
12.8	1.31	233	15.7	1.53	263	14.5	1.2	255	17.1	0.83	335	34.5	0.88	859	1.76	12.89	7.89	1.02	1.39	20.96	3.89	0.73	0.51	10.36	2.84	0.41	0.72	0.55	0.51	0.56	1.07	3.27	0.33	0.49	0.59	0.51	0.13	0.91	1.7	0.52	0.12	12.7	1.31	233	15.5	1.38	246	14.7	1.38
18.7	1.48	353	17.4	0.88	298	19.2	1.17	351	24.2	0.87	717	28.2	1	694	2.42	15.39	9.12	0.27	1.5	18.52	4.72	0.25	0.8	8.33	5.52	0.28	0.49	0.59	0.39	0.55	1.57	3.37	0.29	0.49	0.77	0.36	0.19	1.28	2.23	0.56	0.19	18.1	1.55	352	16.7	0.9	268	20.9	0.93
14.3	1.15	286	16.4	0.98	284	17.9	0.82	316	21.2	0.98	584	28.3	1.07	608	1.37	12.32	6.42	0.83	1.03	20	3.01	0.46	0.46	9.82	2.7	0.25	0.42	0.37	0.47	0.59	1.41	3.37	0.31	0.46	0.56	0.55	0.09	1.02	2.05	0.52	0.1	14	1.19	291	15.4	1.13	284	17.5	0.81
14	1.14	284	14.3	1.09	256	15.7	1.09	315	18.5	1.05	417	30.7	0.73	780	2	12.13	9.52	0.99	1.2	22.42	3.15	0.58	1.41	8.49	9.55	0.52	0.38	0.33	0.43	0.67	1.12	3.09	0.28	0.64	0.95	0.95	0.14	1.27	2.51	0.6	0.1	13.7	1.06	260	15.4	0.99	275	17	0.97
13.4	1.07	274	12.6	1.06	227	15.9	1.15	305	17.9	1.01	494	30.6	0.76	813	1.67	11.87	8.12	0.75	1.31	17.87	4.27	0.67	0.59	12.39	2.75	0.42	0.34	0.37	0.49	0.56	1.36	2.89	0.42	0.42	0.71	0.6	0.24	0.89	1.96	0.49	0.16	12	0.97	200	12.7	1.26	233	15.1	1.09
[truncated: 39 more columns]
